# Supplementary material for: Postpartum depressive symptoms following implementation of the 10 steps to successful breastfeeding program in Kinshasa, Democratic Republic of Congo: A cohort study
Source: PLoS Med. 2021 Jan 11;18(1):e1003465. doi: 10.1371/journal.pmed.1003465 (PMC7799755; doi:10.1371/journal.pmed.1003465)
Supplement: S1 Analytic Code (SAS) — (SAS) [file pmed.1003465.s005.sas]

**************************************************************************************************
      Postpartum depressive symptoms following implementation of the ten steps to successful 
         breastfeeding program in Kinshasa, Democratic Republic of Congo: a cohort study

          Robert Agler, Paul Zivich, Bienvenu Kawende, Frieda Behets, Marcel Yotebieng

Analysis Code:  Paul Zivich 
Last edit:      2020/9/18
**************************************************************************************************;

**************************************************************************
Data Dictionary
=========================================================================
	id:					study assigned ID
	group:				treatment arm assignment (1: SOC, 2: step 1-9, 3: step 1-10)
	clinic:     		clinic identifier
	epds_score:			depression assessed at week 14 via Edinburgh Postnatal Depression Scale
	epds_dep:			depression categorization based on transformed scores
	exclude_reviewer: 	indicator for reviewer who potentially flipped EPDS scale scores
	diff_n_week10: 		number of breastfeeding difficulties at week 10
	diff_week10:		any self-reported difficulties breastfeeding (0: no, 1: yes)
	ebf_week10: 		exclusive breastfeeding at week 10 (0: no, 1: yes)
	ebf_percent_week10:	proportions of breastfeeding at week 10
	age:				self-report maternal age at enrollment
	education:			educational attainment at baseline (1: primary, 0: secondary or higher)
	marital:			marital status at baseline (0: married/live-in boyfriend, 1: never married/separated/divorced)
	parity:				previous children (0: first child, 1: at least one previous child)
	miscarriage:		previous miscarriage/abortion/stillbirth (0: no, 1: yes)
	wantpregnancy:		wanting additional children (0: no, 1: yes)
	ancvisits:			at least 4 visits to antenatal clinics before delivery (0: no, 1: yes)
	violence:			previous experiences of domestic violence (0: no, 1: yes)
	toilet:				flush toilet facility (0: no, 1: yes)
	ownhouse:			home ownership (0: no, 1: yes)
	babygiven:			baby given right after delivery at clinic (0: no, 1: yes)
=========================================================================;

PROC IMPORT DATAFILE="C:\file\path\to\S5_data.csv" OUT=nlyss DBMS=csv REPLACE;
	GETNAMES=yes;
RUN;

*PROC CONTENTS DATA=nlyss;
*RUN;

***********************************************************
Part 1: Decriptive Statistics
***********************************************************;

* Table 1;
PROC FREQ DATA=nlyss;
	TABLE  group*(epds_dep diff_week10 ebf_week10 education marital parity miscarriage 
				  wantpregnancy ancvisits violence toilet ownhouse babygiven);
RUN;
PROC FREQ DATA=nlyss;
	TABLE  group*(wantpregnancy ownhouse babygiven education) / MISSING;
RUN;

PROC MEANS DATA=nlyss N MEAN STD MEDIAN P25 P75 MIN MAX NMISS;
	CLASS group;
	VAR epds_score age diff_n_week10 ebf_percent_week10;
RUN;

***********************************************************
Part 2: Calculating Inverse Probability Weights
***********************************************************;
DATA nlyss;
	SET nlyss;
	*Creating restricted quadratic splines for age;
	IF age > 20 THEN age20 = (age-20)**2;
		ELSE IF age = . THEN age20 = .;
		ELSE age20 = 0;
	IF age > 30 THEN age30 = (age-30)**2;
		ELSE IF age = . THEN age30 = .;
		ELSE age30 = 0;
	IF age > 40 THEN age40 = (age-40)**2;
		ELSE IF age = . THEN age40 = .;
		ELSE age40 = 0;
	IF age > 20 THEN age_rs1 = age20 - age40;
		ELSE IF age = . THEN age_rs1 = .;
		ELSE age_rs1 = 0;
	IF age > 30 THEN age_rs2 = age30 - age40;
		ELSE IF age = . THEN age_rs2 = .;
		ELSE age_rs2 = 0;
RUN;

*********************************
Part 2.a: Calculating IPTW
********************************;

* Calculating denominator probabilities;
PROC LOGISTIC DATA=nlyss;
	CLASS group(REF="1") wantpregnancy miscarriage violence / PARAM=ref;
	MODEL group = age age_rs1 age_rs2 marital education miscarriage violence parity wantpregnancy 
                  toilet ownhouse ANCvisits / LINK=glogit;
	OUTPUT OUT=denom_iptw P=d;
RUN;
PROC TRANSPOSE DATA=denom_iptw PREFIX=d_ OUT=denom(DROP=_name_ _label_);
	BY ID; ID _level_; VAR d;
RUN;

* Calculating numerator probabilities;
PROC LOGISTIC DATA=nlyss;
	CLASS group(REF="1") / PARAM=ref;
	MODEL group =  / LINK=glogit;
	OUTPUT OUT=num_iptw P=n;
RUN;
PROC TRANSPOSE DATA=num_iptw PREFIX=n_ OUT=num(DROP=_name_ _label_);
	BY ID; ID _level_; VAR n;
RUN;

* Calculating stabilized weights;
DATA trarm;
	SET nlyss;
	KEEP id group;
RUN;
DATA iptw;
	MERGE denom num trarm;
	BY id;
	IF group='1' THEN DO; *IPTW for control;
		sw = n_1 / d_1; END;
	ELSE IF group='2' THEN DO; *IPTW for Step 1-9;
		sw = n_2 / d_2; END;
	ELSE IF group='3' THEN DO; * IPTW for Step 1-10;
		sw = n_3 / d_3; END;
	else do;
		sw = .; END;
RUN;

* Merging IPTW to data;
DATA nlyss;
	MERGE nlyss iptw(KEEP=id sw);
	BY id;
RUN;

* Diagnostics for IPTW;
PROC MEANS DATA=nlyss;
	VAR sw;
RUN;

*********************************
Part 2.b: Calculating IPCW
********************************;

* Indicator for censoring;
DATA nlyss;
	SET nlyss;
	IF epds_score = . THEN censor_w14 = 1;
		ELSE censor_w14 = 0;
	IF diff_n_week10 = . THEN censor_w10 = 1;
		ELSE censor_w10 = 0;
RUN;

/* Censoring at week 10 */
* Calculating denominator probabilities;
PROC LOGISTIC DATA=nlyss DESC;
	CLASS group(REF="1") wantpregnancy miscarriage violence / PARAM=ref;
	MODEL censor_w10 = group age age_rs1 age_rs2 miscarriage violence education marital babygiven 
                   parity wantpregnancy toilet ownhouse ancvisits;
	OUTPUT OUT=denom_ipcw P=d;
RUN;

* Calculating numerator probabilities;
PROC LOGISTIC DATA=nlyss DESC;
	CLASS group(REF="1") / PARAM=ref;
	MODEL censor_w10 = group;
	OUTPUT OUT=num_ipcw P=n;
RUN;

* Calculating IPCW;
DATA ipcw;
	MERGE denom_ipcw(KEEP=id censor_w10 d) num_ipcw(KEEP=id n);
	BY id;
	IF censor_w10 = 0 THEN DO;
		cw_10 = (1-n) / (1-d); END;
RUN;
DATA nlyss;
	MERGE nlyss ipcw(KEEP=id cw_10);
	BY id;
RUN;

/* Censoring at week 14 */
* Calculating denominator probabilities;
PROC LOGISTIC DATA=nlyss DESC;
	CLASS group(REF="1") wantpregnancy miscarriage violence / PARAM=ref;
	MODEL censor_w14 = group age age_rs1 age_rs2 miscarriage violence education marital babygiven 
                   parity wantpregnancy toilet ownhouse ancvisits;
	OUTPUT OUT=denom_ipcw P=d;
RUN;

* Calculating numerator probabilities;
PROC LOGISTIC DATA=nlyss DESC;
	CLASS group(REF="1") / PARAM=ref;
	MODEL censor_w14 = group;
	OUTPUT OUT=num_ipcw P=n;
RUN;

* Calculating IPCW;
DATA ipcw;
	MERGE denom_ipcw(KEEP=id censor_w14 d) num_ipcw(KEEP=id n);
	BY id;
	IF censor_w14 = 0 THEN DO;
		cw_14 = (1-n) / (1-d); END;
RUN;
DATA nlyss;
	MERGE nlyss ipcw(KEEP=id cw_14);
	BY id;
	fw_10 = sw * cw_10;
	cw = cw_10 * cw_14;
	fw = sw * cw;
RUN;

* Diagnostics for IPCW;
PROC MEANS DATA=nlyss;
	VAR cw_10 cw fw_10 fw;
RUN;

*********************************
Part 2.c: IPW for Mediation
********************************;

/*Mediation by Number of Difficulties*/
* Calculating denominator;
PROC GENMOD DATA=nlyss;
	CLASS group(REF="1") wantpregnancy miscarriage violence / PARAM=ref;
	WHERE diff_n_week10 < 5;
	MODEL diff_n_week10 = group ebf_week10 age age_rs1 age_rs2 miscarriage violence education marital 
                          babygiven parity wantpregnancy toilet ownhouse ancvisits / LINK=log DIST=Poisson;
	OUTPUT OUT=denom_mw P=d;
RUN;
DATA denom_mw;
	SET denom_mw;
	dens_d = PDF("POISSON", diff_n_week10, d);
RUN;

* Calculating numerator;
PROC GENMOD DATA=nlyss;
	WHERE diff_n_week10 < 5;
	CLASS group(REF="1") / PARAM=ref;
	MODEL diff_n_week10 = group / LINK=log DIST=Poisson;
	OUTPUT OUT=num_mw P=n;
RUN;
DATA num_mw;
	SET num_mw;
	dens_n = PDF("POISSON", diff_n_week10, n);
RUN;

* Calculating the weights;
DATA ipw_m;
	MERGE denom_mw(KEEP=id dens_d) num_mw(KEEP=id dens_n);
	BY id;
	mw_cont = dens_n / dens_d;
RUN;

DATA nlyss;
	MERGE nlyss ipw_m(KEEP=id mw_cont);
	BY id;
	mtw_cont = mw_cont * sw;
	fmw_cont = sw * cw * mw_cont;
RUN;

* Diagnostic for IPW mediation;
PROC MEANS DATA=nlyss;
	VAR mw_cont mtw_cont fmw_cont;
RUN;

/*Mediation by Any Difficulties*/
* Calculating denominator probabilities;
PROC LOGISTIC DATA=nlyss DESC;
	CLASS group(REF="1") wantpregnancy miscarriage violence / PARAM=ref;
	MODEL diff_week10 = group ebf_week10 age age_rs1 age_rs2 miscarriage violence babygiven 
                        education marital parity wantpregnancy toilet ownhouse ancvisits;
	OUTPUT OUT=denom_m2 P=d;
RUN;

* Calculating numerator probabilities;
PROC LOGISTIC DATA=nlyss DESC;
	CLASS group(REF="1") / PARAM=ref;
	MODEL diff_week10 = group;
	OUTPUT OUT=num_m2 P=n;
RUN;

* Calculating IPW;
DATA ipw_m2;
	MERGE denom_m2(KEEP=id diff_week10 d) num_m2(KEEP=id n);
	BY id;
	IF diff_week10 = 1 THEN mw_bin = n / d;
		ELSE IF diff_week10 = 0 THEN mw_bin = (1-n)/(1-d);
		ELSE mw_bin = .;
RUN;

DATA nlyss;
	MERGE nlyss ipw_m2(KEEP=id mw_bin);
	BY id;
	mtw_bin = mw_bin * sw;
	fmw_bin = sw * cw * mw_bin;
RUN;

* Diagnostics for the weights;
PROC MEANS DATA=nlyss;
	VAR mw_bin mtw_bin fmw_bin;
RUN;

***********************************************************
Part 3: Estimating Marginal Structural Models
***********************************************************;

*********************************
Part 3.a: BFHI on EPDS score
********************************;

* Crude: A -> Y;
PROC GENMOD DATA=nlyss;
	CLASS group(REF='1') id;
	MODEL epds_score = group / LINK=identity DIST=poisson;
	REPEATED SUBJECT=id / TYPE=EXCH;
RUN;

* IPTW: A -> Y;
PROC GENMOD DATA=nlyss;
	CLASS group(REF='1') id;
	MODEL epds_score = group / LINK=identity DIST=poisson;
	WEIGHT sw;
	REPEATED SUBJECT=id / TYPE=EXCH;
RUN;

* IPTW+IPCW: A -> Y;
PROC GENMOD DATA=nlyss;
	CLASS group(REF='1') id;
	MODEL epds_score = group / LINK=identity DIST=poisson;
	WEIGHT fw;
	REPEATED SUBJECT=id / TYPE=EXCH;
RUN;

*********************************
Part 3.b: BFHI on EPDS-Depression
********************************;

* Crude: A -> Y;
PROC GENMOD DATA=nlyss DESC;
	CLASS group(REF='1') id;
	MODEL epds_dep = group / LINK=identity DIST=b;
	REPEATED SUBJECT=id / TYPE=EXCH;
RUN;

* IPTW: A -> Y;
PROC GENMOD DATA=nlyss DESC;
	CLASS group(REF='1') id;
	MODEL epds_dep = group / LINK=identity DIST=b;
	WEIGHT sw;
	REPEATED SUBJECT=id / TYPE=EXCH;
RUN;

* IPTW+IPCW: A -> Y;
PROC GENMOD DATA=nlyss DESC;
	CLASS group(REF='1') id;
	MODEL epds_dep = group / LINK=identity DIST=b;
	WEIGHT fw;
	REPEATED SUBJECT=id / TYPE=EXCH;
RUN;

*********************************
Part 3.c: BFHI on # of Difficulties
********************************;

* Crude: A -> M;
PROC GENMOD DATA=nlyss;
	CLASS group(REF='1') id;
	MODEL diff_n_week10 = group / LINK=identity DIST=poisson;
	REPEATED SUBJECT=id / TYPE=EXCH;
RUN;

* IPTW: A -> M;
PROC GENMOD DATA=nlyss;
	CLASS group(REF='1') id;
	MODEL diff_n_week10 = group / LINK=identity DIST=poisson;
	WEIGHT sw;
	REPEATED SUBJECT=id / TYPE=EXCH;
RUN;

* IPTW+IPCW: A -> M;
PROC GENMOD DATA=nlyss;
	CLASS group(REF='1') id;
	MODEL diff_n_week10 = group / LINK=identity DIST=poisson;
	WEIGHT fw_10;
	REPEATED SUBJECT=id / TYPE=EXCH;
RUN;

*********************************
Part 3.d: BFHI on Any-Difficulties
********************************;

* Crude: A -> M;
PROC GENMOD DATA=nlyss DESC;
	CLASS group(REF='1') id;
	MODEL diff_week10 = group / LINK=identity DIST=b;
	REPEATED SUBJECT=id / TYPE=EXCH;
RUN;

* IPTW: A -> M;
PROC GENMOD DATA=nlyss DESC;
	CLASS group(REF='1') id;
	MODEL diff_week10 = group / LINK=identity DIST=b;
	WEIGHT sw;
	REPEATED SUBJECT=id / TYPE=EXCH;
RUN;

* IPTW+IPCW: A -> M;
PROC GENMOD DATA=nlyss DESC;
	CLASS group(REF='1') id;
	MODEL diff_week10 = group / LINK=identity DIST=b;
	WEIGHT fw_10;
	REPEATED SUBJECT=id / TYPE=EXCH;
RUN;

*********************************
Part 3.e: EPDS Scores Mediated by # of Difficulties
********************************;

*MEDIATION prep;
DATA nlyss;
	SET nlyss;
	diff_sq = diff_n_week10 * diff_n_week10;
	IF group = '2' THEN arm1 = 1;
		ELSE arm1 = 0;
	IF group = '3' THEN arm2 = 1;
		ELSE arm2 = 0;
RUN;

* Mediation Weight: A -> M -> Y;
PROC GENMOD DATA=nlyss;
	CLASS id;
	WHERE diff_n_week10 < 5;
	MODEL epds_score = arm1 arm2 diff_n_week10 diff_sq arm1*diff_n_week10 arm1*diff_sq
                         arm2*diff_n_week10 arm2*diff_sq / LINK=identity DIST=poisson;
	WEIGHT mw_cont;
	REPEATED SUBJECT=id / TYPE=EXCH;
	ESTIMATE "CDE(1, 0)" arm1 1;
	ESTIMATE "CDE(1, 1)" arm1 1 arm1*diff_n_week10 1 arm1*diff_sq 1;
	ESTIMATE "CDE(1, 2)" arm1 1 arm1*diff_n_week10 2 arm1*diff_sq 4;
	ESTIMATE "CDE(1, 3)" arm1 1 arm1*diff_n_week10 3 arm1*diff_sq 9;
	ESTIMATE "CDE(1, 4)" arm1 1 arm1*diff_n_week10 4 arm1*diff_sq 16;
	ESTIMATE "CDE(2, 0)" arm2 1;
	ESTIMATE "CDE(2, 1)" arm2 1 arm2*diff_n_week10 1 arm2*diff_sq 1;
	ESTIMATE "CDE(2, 2)" arm2 1 arm2*diff_n_week10 2 arm2*diff_sq 4;
	ESTIMATE "CDE(2, 3)" arm2 1 arm2*diff_n_week10 3 arm2*diff_sq 9;
	ESTIMATE "CDE(2, 4)" arm2 1 arm2*diff_n_week10 4 arm2*diff_sq 16;
RUN;

* IPTW + M: A -> M -> Y;
PROC GENMOD DATA=nlyss;
	CLASS id;
	WHERE diff_n_week10 < 5;
	MODEL epds_score = arm1 arm2 diff_n_week10 diff_sq arm1*diff_n_week10 arm1*diff_sq 
                         arm2*diff_n_week10 arm2*diff_sq / LINK=identity DIST=poisson;
	WEIGHT mtw_cont;
	REPEATED SUBJECT=id / TYPE=EXCH;
	ESTIMATE "CDE(1, 0)" arm1 1;
	ESTIMATE "CDE(1, 1)" arm1 1 arm1*diff_n_week10 1 arm1*diff_sq 1;
	ESTIMATE "CDE(1, 2)" arm1 1 arm1*diff_n_week10 2 arm1*diff_sq 4;
	ESTIMATE "CDE(1, 3)" arm1 1 arm1*diff_n_week10 3 arm1*diff_sq 9;
	ESTIMATE "CDE(1, 4)" arm1 1 arm1*diff_n_week10 4 arm1*diff_sq 16;
	ESTIMATE "CDE(2, 0)" arm2 1;
	ESTIMATE "CDE(2, 1)" arm2 1 arm2*diff_n_week10 1 arm2*diff_sq 1;
	ESTIMATE "CDE(2, 2)" arm2 1 arm2*diff_n_week10 2 arm2*diff_sq 4;
	ESTIMATE "CDE(2, 3)" arm2 1 arm2*diff_n_week10 3 arm2*diff_sq 9;
	ESTIMATE "CDE(2, 4)" arm2 1 arm2*diff_n_week10 4 arm2*diff_sq 16;
RUN;

* IPTW + M + IPCW: A -> M -> Y;
PROC GENMOD DATA=nlyss;
	CLASS id;
	WHERE diff_n_week10 < 5;
	MODEL epds_score = arm1 arm2 diff_n_week10 diff_sq arm1*diff_n_week10 arm1*diff_sq 
                         arm2*diff_n_week10 arm2*diff_sq / LINK=identity DIST=poisson;
	WEIGHT fmw_cont;
	REPEATED SUBJECT=id / TYPE=EXCH;
	ESTIMATE "CDE(1, 0)" arm1 1;
	ESTIMATE "CDE(1, 1)" arm1 1 arm1*diff_n_week10 1 arm1*diff_sq 1;
	ESTIMATE "CDE(1, 2)" arm1 1 arm1*diff_n_week10 2 arm1*diff_sq 4;
	ESTIMATE "CDE(1, 3)" arm1 1 arm1*diff_n_week10 3 arm1*diff_sq 9;
	ESTIMATE "CDE(1, 4)" arm1 1 arm1*diff_n_week10 4 arm1*diff_sq 16;
	ESTIMATE "CDE(2, 0)" arm2 1;
	ESTIMATE "CDE(2, 1)" arm2 1 arm2*diff_n_week10 1 arm2*diff_sq 1;
	ESTIMATE "CDE(2, 2)" arm2 1 arm2*diff_n_week10 2 arm2*diff_sq 4;
	ESTIMATE "CDE(2, 3)" arm2 1 arm2*diff_n_week10 3 arm2*diff_sq 9;
	ESTIMATE "CDE(2, 4)" arm2 1 arm2*diff_n_week10 4 arm2*diff_sq 16;
RUN;

*********************************
Part 3.f: Depression Mediated by # of Difficulties
********************************;

* Mediation Weight: A -> M -> Y;
PROC GENMOD DATA=nlyss DESC;
	CLASS id;
	WHERE diff_n_week10 < 5;
	MODEL epds_dep = arm1 arm2 diff_n_week10 diff_sq arm1*diff_n_week10 arm1*diff_sq 
                         arm2*diff_n_week10 arm2*diff_sq / LINK=identity DIST=b;
	WEIGHT mw_cont;
	REPEATED SUBJECT=id / TYPE=EXCH;
	ESTIMATE "CDE(1, 0)" arm1 1;
	ESTIMATE "CDE(1, 1)" arm1 1 arm1*diff_n_week10 1 arm1*diff_sq 1;
	ESTIMATE "CDE(1, 2)" arm1 1 arm1*diff_n_week10 2 arm1*diff_sq 4;
	ESTIMATE "CDE(1, 3)" arm1 1 arm1*diff_n_week10 3 arm1*diff_sq 9;
	ESTIMATE "CDE(1, 4)" arm1 1 arm1*diff_n_week10 4 arm1*diff_sq 16;
	ESTIMATE "CDE(2, 0)" arm2 1;
	ESTIMATE "CDE(2, 1)" arm2 1 arm2*diff_n_week10 1 arm2*diff_sq 1;
	ESTIMATE "CDE(2, 2)" arm2 1 arm2*diff_n_week10 2 arm2*diff_sq 4;
	ESTIMATE "CDE(2, 3)" arm2 1 arm2*diff_n_week10 3 arm2*diff_sq 9;
	ESTIMATE "CDE(2, 4)" arm2 1 arm2*diff_n_week10 4 arm2*diff_sq 16;
RUN;

* IPTW + M: A -> M -> Y;
PROC GENMOD DATA=nlyss DESC;
	CLASS id;
	WHERE diff_n_week10 < 5;
	MODEL epds_dep = arm1 arm2 diff_n_week10 diff_sq arm1*diff_n_week10 arm1*diff_sq 
                     arm2*diff_n_week10 arm2*diff_sq / LINK=identity DIST=b;
	WEIGHT mtw_cont;
	REPEATED SUBJECT=id / TYPE=EXCH;
	ESTIMATE "CDE(1, 0)" arm1 1;
	ESTIMATE "CDE(1, 1)" arm1 1 arm1*diff_n_week10 1 arm1*diff_sq 1;
	ESTIMATE "CDE(1, 2)" arm1 1 arm1*diff_n_week10 2 arm1*diff_sq 4;
	ESTIMATE "CDE(1, 3)" arm1 1 arm1*diff_n_week10 3 arm1*diff_sq 9;
	ESTIMATE "CDE(1, 4)" arm1 1 arm1*diff_n_week10 4 arm1*diff_sq 16;
	ESTIMATE "CDE(2, 0)" arm2 1;
	ESTIMATE "CDE(2, 1)" arm2 1 arm2*diff_n_week10 1 arm2*diff_sq 1;
	ESTIMATE "CDE(2, 2)" arm2 1 arm2*diff_n_week10 2 arm2*diff_sq 4;
	ESTIMATE "CDE(2, 3)" arm2 1 arm2*diff_n_week10 3 arm2*diff_sq 9;
	ESTIMATE "CDE(2, 4)" arm2 1 arm2*diff_n_week10 4 arm2*diff_sq 16;
RUN;

* IPTW + M + IPCW: A -> M -> Y;
PROC GENMOD DATA=nlyss DESC;
	CLASS id;
	WHERE diff_n_week10 < 5;
	MODEL epds_dep = arm1 arm2 diff_n_week10 diff_sq arm1*diff_n_week10 arm1*diff_sq 
                         arm2*diff_n_week10 arm2*diff_sq / LINK=identity DIST=b;
	WEIGHT fmw_cont;
	REPEATED SUBJECT=id / TYPE=EXCH;
	ESTIMATE "CDE(1, 0)" arm1 1;
	ESTIMATE "CDE(1, 1)" arm1 1 arm1*diff_n_week10 1 arm1*diff_sq 1;
	ESTIMATE "CDE(1, 2)" arm1 1 arm1*diff_n_week10 2 arm1*diff_sq 4;
	ESTIMATE "CDE(1, 3)" arm1 1 arm1*diff_n_week10 3 arm1*diff_sq 9;
	ESTIMATE "CDE(1, 4)" arm1 1 arm1*diff_n_week10 4 arm1*diff_sq 16;
	ESTIMATE "CDE(2, 0)" arm2 1;
	ESTIMATE "CDE(2, 1)" arm2 1 arm2*diff_n_week10 1 arm2*diff_sq 1;
	ESTIMATE "CDE(2, 2)" arm2 1 arm2*diff_n_week10 2 arm2*diff_sq 4;
	ESTIMATE "CDE(2, 3)" arm2 1 arm2*diff_n_week10 3 arm2*diff_sq 9;
	ESTIMATE "CDE(2, 4)" arm2 1 arm2*diff_n_week10 4 arm2*diff_sq 16;
RUN;


*********************************
Part 3.g: EPDS Mediated by Any Difficulties
********************************;

* Mediation Weight: A -> M -> Y;
PROC GENMOD DATA=nlyss;
	CLASS id;
	MODEL epds_score = arm1 arm2 diff_week10 arm1*diff_week10 arm2*diff_week10 / LINK=identity DIST=poisson;
	WEIGHT mw_bin;
	REPEATED SUBJECT=id / TYPE=EXCH;
	ESTIMATE "CDE(1, 0)" arm1 1;
	ESTIMATE "CDE(1, 1)" arm1 1 arm1*diff_week10 1;
	ESTIMATE "CDE(2, 0)" arm2 1;
	ESTIMATE "CDE(2, 1)" arm2 1 arm2*diff_week10 1;
RUN;

* IPTW + M: A -> M -> Y;
PROC GENMOD DATA=nlyss;
	CLASS id;
	MODEL epds_score = arm1 arm2 diff_week10 arm1*diff_week10 arm2*diff_week10 / LINK=identity DIST=poisson;
	WEIGHT mtw_bin;
	REPEATED SUBJECT=id / TYPE=EXCH;
	ESTIMATE "CDE(1, 0)" arm1 1;
	ESTIMATE "CDE(1, 1)" arm1 1 arm1*diff_week10 1;
	ESTIMATE "CDE(2, 0)" arm2 1;
	ESTIMATE "CDE(2, 1)" arm2 1 arm2*diff_week10 1;
RUN;

* IPTW + M + IPCW: A -> M -> Y;
PROC GENMOD DATA=nlyss;
	CLASS id;
	MODEL epds_score = arm1 arm2 diff_week10 arm1*diff_week10 arm2*diff_week10 / LINK=identity DIST=poisson;
	WEIGHT fmw_bin;
	REPEATED SUBJECT=id / TYPE=EXCH;
	ESTIMATE "CDE(1, 0)" arm1 1;
	ESTIMATE "CDE(1, 1)" arm1 1 arm1*diff_week10 1;
	ESTIMATE "CDE(2, 0)" arm2 1;
	ESTIMATE "CDE(2, 1)" arm2 1 arm2*diff_week10 1;
RUN;

*********************************
Part 3.h: Depression Mediated by Any Difficulties
********************************;

* Mediation Weight: A -> M -> Y;
PROC GENMOD DATA=nlyss DESC;
	CLASS id;
	MODEL epds_dep = arm1 arm2 diff_week10 arm1*diff_week10 arm2*diff_week10 / LINK=identity DIST=b;
	WEIGHT mw_bin;
	REPEATED SUBJECT=id / TYPE=EXCH;
	ESTIMATE "CDE(1, 0)" arm1 1;
	ESTIMATE "CDE(1, 1)" arm1 1 arm1*diff_week10 1;
	ESTIMATE "CDE(2, 0)" arm2 1;
	ESTIMATE "CDE(2, 1)" arm2 1 arm2*diff_week10 1;
RUN;

* IPTW + M: A -> M -> Y;
PROC GENMOD DATA=nlyss DESC;
	CLASS id;
	MODEL epds_dep = arm1 arm2 diff_week10 arm1*diff_week10 arm2*diff_week10 / LINK=identity DIST=b;
	WEIGHT mtw_bin;
	REPEATED SUBJECT=id / TYPE=EXCH MAXIT=100000;
	ESTIMATE "CDE(1, 0)" arm1 1;
	ESTIMATE "CDE(1, 1)" arm1 1 arm1*diff_week10 1;
	ESTIMATE "CDE(2, 0)" arm2 1;
	ESTIMATE "CDE(2, 1)" arm2 1 arm2*diff_week10 1;
RUN;

* IPTW + M + IPCW: A -> M -> Y;
PROC GENMOD DATA=nlyss DESC;
	CLASS id;
	MODEL epds_dep = arm1 arm2 diff_week10 arm1*diff_week10 arm2*diff_week10 / LINK=identity DIST=b;
	WEIGHT fmw_bin;
	REPEATED SUBJECT=id / TYPE=EXCH;
	ESTIMATE "CDE(1, 0)" arm1 1;
	ESTIMATE "CDE(1, 1)" arm1 1 arm1*diff_week10 1;
	ESTIMATE "CDE(2, 0)" arm2 1;
	ESTIMATE "CDE(2, 1)" arm2 1 arm2*diff_week10 1;
RUN;

***********************************************************
Part 4: Sensitivity Analysis -- proportion of BF in adjustment model
***********************************************************;

*********************************
Part 4.a: Calculating new Mediation IPW
********************************;

/*Mediation by Number of Difficulties*/
* Calculating denominator;
PROC GENMOD DATA=nlyss;
	CLASS group(REF="1") wantpregnancy miscarriage violence / PARAM=ref;
	WHERE diff_n_week10 < 5;
	MODEL diff_n_week10 = group ebf_percent_week10 age age_rs1 age_rs2 miscarriage violence education marital 
                          babygiven parity wantpregnancy toilet ownhouse ancvisits / LINK=log DIST=Poisson;
	OUTPUT OUT=denom_mw P=d;
RUN;
DATA denom_mw;
	SET denom_mw;
	dens_d = PDF("POISSON", diff_n_week10, d);
RUN;

* Calculating numerator;
PROC GENMOD DATA=nlyss;
	WHERE diff_n_week10 < 5;
	CLASS group(REF="1") / PARAM=ref;
	MODEL diff_n_week10 = group / LINK=log DIST=Poisson;
	OUTPUT OUT=num_mw P=n;
RUN;
DATA num_mw;
	SET num_mw;
	dens_n = PDF("POISSON", diff_n_week10, n);
RUN;

* Calculating the weights;
DATA ipw_m;
	MERGE denom_mw(KEEP=id dens_d) num_mw(KEEP=id dens_n);
	BY id;
	mw_cont = dens_n / dens_d;
RUN;

DATA nlyss_sens2;
	MERGE nlyss ipw_m(KEEP=id mw_cont);
	BY id;
	mtw_cont = mw_cont * sw;
	fmw_cont = sw * cw * mw_cont;
RUN;

PROC MEANS DATA=nlyss_sens2;
	VAR mw_cont mtw_cont fmw_cont;
RUN;

/*Mediation by Number Any Difficulties*/
* Calculating denominator probabilities;
PROC LOGISTIC DATA=nlyss_sens2 DESC;
	CLASS group(REF="1") wantpregnancy miscarriage violence / PARAM=ref;
	MODEL diff_week10 = group ebf_percent_week10 age age_rs1 age_rs2 miscarriage violence /*babygiven*/ 
                        education marital parity wantpregnancy toilet ownhouse ancvisits;
	OUTPUT OUT=denom_m2 P=d;
RUN;

* Calculating numerator probabilities;
PROC LOGISTIC DATA=nlyss_sens2 DESC;
	CLASS group(REF="1") / PARAM=ref;
	MODEL diff_week10 = group;
	OUTPUT OUT=num_m2 P=n;
RUN;

* Calculating IPCW;
DATA ipw_m2;
	MERGE denom_m2(KEEP=id diff_week10 d) num_m2(KEEP=id n);
	BY id;
	IF diff_week10 = 1 THEN mw_bin = n / d;
		ELSE IF diff_week10 = 0 THEN mw_bin = (1-n) / (1-d);
		ELSE diff_week10 = .;
RUN;

DATA nlyss_sens2;
	MERGE nlyss_sens2 ipw_m2(KEEP=id mw_bin);
	BY id;
	mtw_bin = mw_bin * sw;
	fmw_bin = sw * cw * mw_bin;
RUN;

* Diagnostics for the weights;
PROC MEANS DATA=nlyss_sens2;
	VAR mw_bin mtw_bin fmw_bin;
RUN;

*********************************
Part 4.b: EPDS Scores Mediated by # of Difficulties
********************************;

* Mediation Weight: A -> M -> Y;
PROC GENMOD DATA=nlyss_sens2;
	CLASS id;
	WHERE diff_n_week10 < 5;
	MODEL epds_score = arm1 arm2 diff_n_week10 diff_sq arm1*diff_n_week10 arm1*diff_sq 
                         arm2*diff_n_week10 arm2*diff_sq / LINK=identity DIST=poisson;
	WEIGHT mw_cont;
	REPEATED SUBJECT=id / TYPE=EXCH;
	ESTIMATE "CDE(1, 0)" arm1 1;
	ESTIMATE "CDE(1, 1)" arm1 1 arm1*diff_n_week10 1 arm1*diff_sq 1;
	ESTIMATE "CDE(1, 2)" arm1 1 arm1*diff_n_week10 2 arm1*diff_sq 4;
	ESTIMATE "CDE(1, 3)" arm1 1 arm1*diff_n_week10 3 arm1*diff_sq 9;
	ESTIMATE "CDE(1, 4)" arm1 1 arm1*diff_n_week10 4 arm1*diff_sq 16;
	ESTIMATE "CDE(2, 0)" arm2 1;
	ESTIMATE "CDE(2, 1)" arm2 1 arm2*diff_n_week10 1 arm2*diff_sq 1;
	ESTIMATE "CDE(2, 2)" arm2 1 arm2*diff_n_week10 2 arm2*diff_sq 4;
	ESTIMATE "CDE(2, 3)" arm2 1 arm2*diff_n_week10 3 arm2*diff_sq 9;
	ESTIMATE "CDE(2, 4)" arm2 1 arm2*diff_n_week10 4 arm2*diff_sq 16;
RUN;

* IPTW + M: A -> M -> Y;
PROC GENMOD DATA=nlyss_sens2;
	CLASS id;
	WHERE diff_n_week10 < 5;
	MODEL epds_score = arm1 arm2 diff_n_week10 diff_sq arm1*diff_n_week10 arm1*diff_sq 
                         arm2*diff_n_week10 arm2*diff_sq / LINK=identity DIST=poisson;
	WEIGHT mtw_cont;
	REPEATED SUBJECT=id / TYPE=EXCH;
	ESTIMATE "CDE(1, 0)" arm1 1;
	ESTIMATE "CDE(1, 1)" arm1 1 arm1*diff_n_week10 1 arm1*diff_sq 1;
	ESTIMATE "CDE(1, 2)" arm1 1 arm1*diff_n_week10 2 arm1*diff_sq 4;
	ESTIMATE "CDE(1, 3)" arm1 1 arm1*diff_n_week10 3 arm1*diff_sq 9;
	ESTIMATE "CDE(1, 4)" arm1 1 arm1*diff_n_week10 4 arm1*diff_sq 16;
	ESTIMATE "CDE(2, 0)" arm2 1;
	ESTIMATE "CDE(2, 1)" arm2 1 arm2*diff_n_week10 1 arm2*diff_sq 1;
	ESTIMATE "CDE(2, 2)" arm2 1 arm2*diff_n_week10 2 arm2*diff_sq 4;
	ESTIMATE "CDE(2, 3)" arm2 1 arm2*diff_n_week10 3 arm2*diff_sq 9;
	ESTIMATE "CDE(2, 4)" arm2 1 arm2*diff_n_week10 4 arm2*diff_sq 16;
RUN;

* IPTW + M + IPCW: A -> M -> Y;
PROC GENMOD DATA=nlyss_sens2;
	CLASS id;
	WHERE diff_n_week10 < 5;
	MODEL epds_score = arm1 arm2 diff_n_week10 diff_sq arm1*diff_n_week10 arm1*diff_sq 
                         arm2*diff_n_week10 arm2*diff_sq / LINK=identity DIST=poisson;
	WEIGHT fmw_cont;
	REPEATED SUBJECT=id / TYPE=EXCH;
	ESTIMATE "CDE(1, 0)" arm1 1;
	ESTIMATE "CDE(1, 1)" arm1 1 arm1*diff_n_week10 1 arm1*diff_sq 1;
	ESTIMATE "CDE(1, 2)" arm1 1 arm1*diff_n_week10 2 arm1*diff_sq 4;
	ESTIMATE "CDE(1, 3)" arm1 1 arm1*diff_n_week10 3 arm1*diff_sq 9;
	ESTIMATE "CDE(1, 4)" arm1 1 arm1*diff_n_week10 4 arm1*diff_sq 16;
	ESTIMATE "CDE(2, 0)" arm2 1;
	ESTIMATE "CDE(2, 1)" arm2 1 arm2*diff_n_week10 1 arm2*diff_sq 1;
	ESTIMATE "CDE(2, 2)" arm2 1 arm2*diff_n_week10 2 arm2*diff_sq 4;
	ESTIMATE "CDE(2, 3)" arm2 1 arm2*diff_n_week10 3 arm2*diff_sq 9;
	ESTIMATE "CDE(2, 4)" arm2 1 arm2*diff_n_week10 4 arm2*diff_sq 16;
RUN;

*********************************
Part 4.c: Depression Mediated by # of Difficulties
********************************;

* Mediation Weight: A -> M -> Y;
PROC GENMOD DATA=nlyss_sens2 DESC;
	CLASS id;
	WHERE diff_n_week10 < 5;
	MODEL epds_dep = arm1 arm2 diff_n_week10 diff_sq arm1*diff_n_week10 arm1*diff_sq 
                         arm2*diff_n_week10 arm2*diff_sq / LINK=identity DIST=b;
	WEIGHT mw_cont;
	REPEATED SUBJECT=id / TYPE=EXCH;
	ESTIMATE "CDE(1, 0)" arm1 1;
	ESTIMATE "CDE(1, 1)" arm1 1 arm1*diff_n_week10 1 arm1*diff_sq 1;
	ESTIMATE "CDE(1, 2)" arm1 1 arm1*diff_n_week10 2 arm1*diff_sq 4;
	ESTIMATE "CDE(1, 3)" arm1 1 arm1*diff_n_week10 3 arm1*diff_sq 9;
	ESTIMATE "CDE(1, 4)" arm1 1 arm1*diff_n_week10 4 arm1*diff_sq 16;
	ESTIMATE "CDE(2, 0)" arm2 1;
	ESTIMATE "CDE(2, 1)" arm2 1 arm2*diff_n_week10 1 arm2*diff_sq 1;
	ESTIMATE "CDE(2, 2)" arm2 1 arm2*diff_n_week10 2 arm2*diff_sq 4;
	ESTIMATE "CDE(2, 3)" arm2 1 arm2*diff_n_week10 3 arm2*diff_sq 9;
	ESTIMATE "CDE(2, 4)" arm2 1 arm2*diff_n_week10 4 arm2*diff_sq 16;
RUN;

* IPTW + M: A -> M -> Y;
PROC GENMOD DATA=nlyss_sens2 DESC;
	CLASS group(REF='1') id;
	WHERE diff_n_week10 < 5;
	MODEL epds_dep = arm1 arm2 diff_n_week10 diff_sq arm1*diff_n_week10 arm1*diff_sq 
                         arm2*diff_n_week10 arm2*diff_sq / LINK=identity DIST=b;
	WEIGHT mtw_cont;
	REPEATED SUBJECT=id / TYPE=EXCH;
	ESTIMATE "CDE(1, 0)" arm1 1;
	ESTIMATE "CDE(1, 1)" arm1 1 arm1*diff_n_week10 1 arm1*diff_sq 1;
	ESTIMATE "CDE(1, 2)" arm1 1 arm1*diff_n_week10 2 arm1*diff_sq 4;
	ESTIMATE "CDE(1, 3)" arm1 1 arm1*diff_n_week10 3 arm1*diff_sq 9;
	ESTIMATE "CDE(1, 4)" arm1 1 arm1*diff_n_week10 4 arm1*diff_sq 16;
	ESTIMATE "CDE(2, 0)" arm2 1;
	ESTIMATE "CDE(2, 1)" arm2 1 arm2*diff_n_week10 1 arm2*diff_sq 1;
	ESTIMATE "CDE(2, 2)" arm2 1 arm2*diff_n_week10 2 arm2*diff_sq 4;
	ESTIMATE "CDE(2, 3)" arm2 1 arm2*diff_n_week10 3 arm2*diff_sq 9;
	ESTIMATE "CDE(2, 4)" arm2 1 arm2*diff_n_week10 4 arm2*diff_sq 16;
RUN;

* IPTW + M + IPCW: A -> M -> Y;
PROC GENMOD DATA=nlyss_sens2 DESC;
	CLASS id;
	WHERE diff_n_week10 < 5;
	MODEL epds_dep = arm1 arm2 diff_n_week10 diff_sq arm1*diff_n_week10 arm1*diff_sq 
                         arm2*diff_n_week10 arm2*diff_sq / LINK=identity DIST=b;
	WEIGHT fmw_cont;
	REPEATED SUBJECT=id / TYPE=EXCH;
	ESTIMATE "CDE(1, 0)" arm1 1;
	ESTIMATE "CDE(1, 1)" arm1 1 arm1*diff_n_week10 1 arm1*diff_sq 1;
	ESTIMATE "CDE(1, 2)" arm1 1 arm1*diff_n_week10 2 arm1*diff_sq 4;
	ESTIMATE "CDE(1, 3)" arm1 1 arm1*diff_n_week10 3 arm1*diff_sq 9;
	ESTIMATE "CDE(1, 4)" arm1 1 arm1*diff_n_week10 4 arm1*diff_sq 16;
	ESTIMATE "CDE(2, 0)" arm2 1;
	ESTIMATE "CDE(2, 1)" arm2 1 arm2*diff_n_week10 1 arm2*diff_sq 1;
	ESTIMATE "CDE(2, 2)" arm2 1 arm2*diff_n_week10 2 arm2*diff_sq 4;
	ESTIMATE "CDE(2, 3)" arm2 1 arm2*diff_n_week10 3 arm2*diff_sq 9;
	ESTIMATE "CDE(2, 4)" arm2 1 arm2*diff_n_week10 4 arm2*diff_sq 16;
RUN;

*********************************
Part 4.d: EPDS Mediated by Any Difficulties
********************************;

* Mediation Weight: A -> M -> Y;
PROC GENMOD DATA=nlyss_sens2;
	CLASS id;
	MODEL epds_score = arm1 arm2 diff_week10 arm1*diff_week10 arm2*diff_week10 / LINK=identity DIST=poisson;
	WEIGHT mw_bin;
	REPEATED SUBJECT=id / TYPE=EXCH;
	ESTIMATE "CDE(1, 0)" arm1 1;
	ESTIMATE "CDE(1, 1)" arm1 1 arm1*diff_week10 1;
	ESTIMATE "CDE(2, 0)" arm2 1;
	ESTIMATE "CDE(2, 1)" arm2 1 arm2*diff_week10 1;
RUN;

* IPTW + M: A -> M -> Y;
PROC GENMOD DATA=nlyss_sens2;
	CLASS id;
	MODEL epds_score = arm1 arm2 diff_week10 arm1*diff_week10 arm2*diff_week10 / LINK=identity DIST=poisson;
	WEIGHT mtw_bin;
	REPEATED SUBJECT=id / TYPE=EXCH;
	ESTIMATE "CDE(1, 0)" arm1 1;
	ESTIMATE "CDE(1, 1)" arm1 1 arm1*diff_week10 1;
	ESTIMATE "CDE(2, 0)" arm2 1;
	ESTIMATE "CDE(2, 1)" arm2 1 arm2*diff_week10 1;
RUN;

* IPTW + M + IPCW: A -> M -> Y;
PROC GENMOD DATA=nlyss_sens2;
	CLASS id;
	MODEL epds_score = arm1 arm2 diff_week10 arm1*diff_week10 arm2*diff_week10 / LINK=identity DIST=poisson;
	WEIGHT fmw_bin;
	REPEATED SUBJECT=id / TYPE=EXCH;
	ESTIMATE "CDE(1, 0)" arm1 1;
	ESTIMATE "CDE(1, 1)" arm1 1 arm1*diff_week10 1;
	ESTIMATE "CDE(2, 0)" arm2 1;
	ESTIMATE "CDE(2, 1)" arm2 1 arm2*diff_week10 1;
RUN;

*********************************
Part 4.e: Depression Mediated by Any Difficulties
********************************;

* Mediation Weight: A -> M -> Y;
PROC GENMOD DATA=nlyss_sens2 DESC;
	CLASS id;
	MODEL epds_dep = arm1 arm2 diff_week10 arm1*diff_week10 arm2*diff_week10 / LINK=identity DIST=b;
	WEIGHT mw_bin;
	REPEATED SUBJECT=id / TYPE=EXCH;
	ESTIMATE "CDE(1, 0)" arm1 1;
	ESTIMATE "CDE(1, 1)" arm1 1 arm1*diff_week10 1;
	ESTIMATE "CDE(2, 0)" arm2 1;
	ESTIMATE "CDE(2, 1)" arm2 1 arm2*diff_week10 1;
RUN;

* IPTW + M: A -> M -> Y;
PROC GENMOD DATA=nlyss_sens2 DESC;
	CLASS id;
	MODEL epds_dep = arm1 arm2 diff_week10 arm1*diff_week10 arm2*diff_week10 / LINK=identity DIST=b;
	WEIGHT mtw_bin;
	REPEATED SUBJECT=id / TYPE=EXCH;
	ESTIMATE "CDE(1, 0)" arm1 1;
	ESTIMATE "CDE(1, 1)" arm1 1 arm1*diff_week10 1;
	ESTIMATE "CDE(2, 0)" arm2 1;
	ESTIMATE "CDE(2, 1)" arm2 1 arm2*diff_week10 1;
RUN;

* IPTW + M + IPCW: A -> M -> Y;
PROC GENMOD DATA=nlyss_sens2 DESC;
	CLASS id;
	MODEL epds_dep = arm1 arm2 diff_week10 arm1*diff_week10 arm2*diff_week10 / LINK=identity DIST=b;
	WEIGHT fmw_bin;
	REPEATED SUBJECT=id / TYPE=EXCH;
	ESTIMATE "CDE(1, 0)" arm1 1;
	ESTIMATE "CDE(1, 1)" arm1 1 arm1*diff_week10 1;
	ESTIMATE "CDE(2, 0)" arm2 1;
	ESTIMATE "CDE(2, 1)" arm2 1 arm2*diff_week10 1;
RUN;

/*END*/
